# Supplementary material for: The Clinical Utility of Soluble Serum Biomarkers in Autoimmune Pancreatitis: A Systematic Review
Source: Biomedicines. 2022 Jun 26;10(7):1511. doi: 10.3390/biomedicines10071511 (PMC9312496; doi:10.3390/biomedicines10071511)
Supplement: Supplementary file 1 [file biomedicines-10-01511-s001.zip]

Archive with 1 entries (1 files):
- biomedicines-1763439-supplementary.pdf
